# Supplementary material for: Melatonin-Induced Chromium Tolerance Requires Hydrogen Sulfide Signaling in Maize
Source: Plants (Basel). 2024 Jun 26;13(13):1763. doi: 10.3390/plants13131763 (PMC11244195; doi:10.3390/plants13131763)
Supplement: Supplementary file 1 [file plants-13-01763-s001.zip]

Archive with 1 entries (1 files):
- plants-3052047-supplementary.pdf
